# Supplementary material for: On the validity of Epeorella Ulmer, 1939 (Ephemeroptera, Heptageniidae) with general considerations on the Heptageniidae of the Sunda Islands
Source: Zookeys. 2014 Oct 13;(445):97–106. doi: 10.3897/zookeys.445.8370 (PMC4205742; doi:10.3897/zookeys.445.8370)
Supplement: XML Treatment for Epeorella borneonia [file zookeys.445.8370-treatment1.xml]

<!DOCTYPE tp:taxon-treatment
  PUBLIC "-//TaxonX//DTD Taxonomic Treatment Publishing DTD v0 20100105//EN" "tax-treatment-NSO.dtd">
<tp:taxon-treatment xmlns:tp="http://www.plazi.org/taxpub"><tp:treatment-meta><kwd-group><label>Taxon classification</label><kwd><named-content content-type="kingdom">Animalia</named-content></kwd><kwd><named-content content-type="order">Ephemeroptera</named-content></kwd><kwd><named-content content-type="family">Heptageniidae</named-content></kwd></kwd-group><mixed-citation publication-type="journal"><person-group><name><surname>Sartori</surname><given-names>Michel</given-names></name></person-group><article-title>On the validity of <italic><tp:taxon-name><tp:taxon-name-part taxon-name-part-type="genus">Epeorella</tp:taxon-name-part></tp:taxon-name></italic> Ulmer, 1939 (<tp:taxon-name><tp:taxon-name-part taxon-name-part-type="order">Ephemeroptera</tp:taxon-name-part></tp:taxon-name>, <tp:taxon-name><tp:taxon-name-part taxon-name-part-type="family">Heptageniidae</tp:taxon-name-part></tp:taxon-name>) with general considerations on the <tp:taxon-name><tp:taxon-name-part taxon-name-part-type="family">Heptageniidae</tp:taxon-name-part></tp:taxon-name> of the Sunda Islands</article-title><source>Zookeys</source><day>13</day><month>10</month><year>2014</year><volume>2014</volume><issue>445</issue><fpage>97</fpage><lpage>106</lpage><pub-id pub-id-type="doi">10.3897/zookeys.445.8370</pub-id></mixed-citation></tp:treatment-meta><tp:nomenclature><tp:taxon-name>
                        <tp:taxon-name-part taxon-name-part-type="genus">Epeorella</tp:taxon-name-part>
                        <tp:taxon-name-part taxon-name-part-type="species">borneonia</tp:taxon-name-part>
                    </tp:taxon-name><tp:taxon-authority>Ulmer, 1939</tp:taxon-authority><tp:nomenclature-citation-list><tp:nomenclature-citation><tp:taxon-name><tp:taxon-name-part taxon-name-part-type="genus">Epeorella</tp:taxon-name-part> <tp:taxon-name-part taxon-name-part-type="species">borneonia</tp:taxon-name-part></tp:taxon-name><comment>: <xref ref-type="bibr" rid="B24">Ulmer 1939</xref>: 579 (male and female imago).</comment></tp:nomenclature-citation><tp:nomenclature-citation><tp:taxon-name><tp:taxon-name-part taxon-name-part-type="genus">Epeorus</tp:taxon-name-part> <tp:taxon-name-part taxon-name-part-type="species">borneonia</tp:taxon-name-part></tp:taxon-name><comment>: <xref ref-type="bibr" rid="B27">Wang and McCafferty 2004</xref>: 21.</comment></tp:nomenclature-citation></tp:nomenclature-citation-list></tp:nomenclature><tp:treatment-sec sec-type="Material examined"><title>Material examined.</title><p>One male imago, one female imago, one female subimago, all bearing the following labels: 1) Type [typewriting on red label], 2) Borneo, Nanga Serawei, 12–18.11.1924 3) Sammelreise Prof. Dr. H. Winckler, ded. 1924–1925 4) Z.M.H. Hamburg 5) G. Ulmer det. 1942 Vers. 13.9.1927. This last label is confusing, and according to Prof. H. Strümpel (in litt.) it is a probable mistake.</p><p>The male imago was wrongly mentioned as holotype by <xref ref-type="bibr" rid="B31">Weidner (1962)</xref>. This terminology cannot be accepted because the “holotype” has not been designated by Ulmer and cannot be ascertained by the presence of a single specimen (see also Recommendation 73F. Avoidance of assumption of holotype, <xref ref-type="bibr" rid="B12">ICZN 1999</xref>).</p><p>The male imago is accordingly designated as LECTOTYPE of the species <italic><tp:taxon-name><tp:taxon-name-part taxon-name-part-type="genus">Epeorella</tp:taxon-name-part> <tp:taxon-name-part taxon-name-part-type="species">borneonia</tp:taxon-name-part></tp:taxon-name></italic> by present designation.</p><p>The three specimens have been adequately described by <xref ref-type="bibr" rid="B24">Ulmer (1939)</xref>. Only significant morphological characters are mentioned here.</p></tp:treatment-sec><tp:treatment-sec sec-type="Male imago"><title>Male imago.</title><p>Anterior margin of the head not protruding anteriorly (Fig. <xref ref-type="fig" rid="F1">1</xref>); median depression of mesothoracic furcasternum subparallel, not convergent anteriorly (Fig. <xref ref-type="fig" rid="F1">3</xref>); mesonotum with a transverse suture (Fig. <xref ref-type="fig" rid="F1">2</xref>); styliger fig strongly convex, penis lobes minute, rounded and closely tight together (Fig. <xref ref-type="fig" rid="F1">4</xref>), without apparent sclerites or titillators [a complete analysis of the genitalia will be presented later with the help of non-invasive techniques].</p><fig id="F1" position="float" orientation="portrait"><label>Figures 1–6.</label><caption><p><italic><tp:taxon-name><tp:taxon-name-part taxon-name-part-type="genus">Epeorella</tp:taxon-name-part> <tp:taxon-name-part taxon-name-part-type="species">borneonia</tp:taxon-name-part></tp:taxon-name></italic> Ulmer, 1939 <bold>1</bold> Lectotype male imago in dorsal view <bold>2</bold> Details of the mesonotum with transversal suture (arrow) <bold>3</bold> Detail of the mesothoracic furcasternum depression (arrow) <bold>4</bold> Detail of the genitalia in ventral view <bold>5</bold> Female subimago in lateral view <bold>6</bold> Detail of abdominal ridge (arrows) in dorsal view.</p></caption><graphic xmlns:xlink="http://www.w3.org/1999/xlink" xlink:href="zookeys-445-097-g001.jpg" position="float" orientation="portrait" xlink:type="simple" id="oo_32603.jpg"/></fig><!--PageBreak--></tp:treatment-sec><tp:treatment-sec sec-type="Female imago"><title>Female imago.</title><p>Abdominal patterns similar to the male. Extracted eggs from the rehydrated specimen were unfortunately not in a satisfactory state for chorionic structure examination through SEM.</p></tp:treatment-sec><tp:treatment-sec sec-type="Female subimago"><title>Female subimago.</title><p>Similar to the female, except abdominal terga VI–VIII (IV–V to a lesser extent) present the remains of a longitudinal ridge (Figs <xref ref-type="fig" rid="F1">5–6</xref>).</p><!--PageBreak--></tp:treatment-sec><ref-list><ref id="B24"><mixed-citation xmlns:xlink="http://www.w3.org/1999/xlink" xlink:type="simple"><person-group><name name-style="western"><surname>Ulmer</surname><given-names>G</given-names></name></person-group> (<year>1939</year>) <article-title>Eintagsfliegen (Ephemeropteren) von den Sunda-Inseln.</article-title><source>Archiv für Hydrobiologie</source><volume>16</volume>: <fpage>443</fpage>–<lpage>692</lpage>.</mixed-citation></ref><ref id="B27"><mixed-citation xmlns:xlink="http://www.w3.org/1999/xlink" xlink:type="simple"><person-group><name name-style="western"><surname>Wang</surname><given-names>T-Q</given-names></name><name name-style="western"><surname>McCafferty</surname><given-names>WP</given-names></name></person-group> (<year>2004</year>) <article-title><tp:taxon-name><tp:taxon-name-part taxon-name-part-type="family">Heptageniidae</tp:taxon-name-part></tp:taxon-name> (<tp:taxon-name><tp:taxon-name-part taxon-name-part-type="order">Ephemeroptera</tp:taxon-name-part></tp:taxon-name>) of the world. Part I: Phylogenetic higher classification.</article-title><source>Transactions of the American Entomological Society</source><volume>130</volume>: <fpage>11</fpage>–<lpage>45</lpage>.</mixed-citation></ref><ref id="B31"><mixed-citation xmlns:xlink="http://www.w3.org/1999/xlink" xlink:type="simple"><person-group><name name-style="western"><surname>Weidner</surname><given-names>H</given-names></name></person-group> (<year>1962</year>) <article-title>Die entomologische Sammlungen des zoologischen Staatsinstituts und zoologischen Museums Hamburg. <tp:taxon-name><tp:taxon-name-part taxon-name-part-type="class">Insecta</tp:taxon-name-part></tp:taxon-name> I.</article-title><source>Mitteilungen der hamburger zoologischer Museum und Institut</source><volume>60</volume>: <fpage>81</fpage>–<lpage>109</lpage>.</mixed-citation></ref><ref id="B12"><mixed-citation xmlns:xlink="http://www.w3.org/1999/xlink" xlink:type="simple"><institution xlink:type="simple">ICZN</institution> (<year>1999</year>) <source>International Code of Zoological Nomenclature.</source><publisher-name>The international trust for zoological nomenclature</publisher-name>, <publisher-loc>London</publisher-loc>, <size units="page">306 pp</size>.</mixed-citation></ref></ref-list></tp:taxon-treatment>
